# Supplementary material for: A Systematic Review of the Guidelines on Venous Thromboembolism Prophylaxis in Gynecologic Oncology
Source: Cancers (Basel). 2022 May 15;14(10):2439. doi: 10.3390/cancers14102439 (PMC9139174; doi:10.3390/cancers14102439)
Supplement: Supplementary file 1 [file cancers-14-02439-s001.zip]

Archive with 1 entries (1 files):
- cancers-1687015-supplementary.pdf
